# Supplementary material for: Epigenetic Regulator miRNA Pattern Differences Among SARS-CoV, SARS-CoV-2, and SARS-CoV-2 World-Wide Isolates Delineated the Mystery Behind the Epic Pathogenicity and Distinct Clinical Characteristics of Pandemic COVID-19
Source: Front Genet. 2020 Jul 10;11:765. doi: 10.3389/fgene.2020.00765 (PMC7381279; doi:10.3389/fgene.2020.00765)
Supplement: Supplementary file 5 [file Data_Sheet_5.XLSX]

## Sheet: SARS-CoV
Supplementary file 5: Downregulated human target genes of SARS-CoV (Reference) encoded miRNAs
STMN4
SLC39A9
MUSK
SNX29
NEXMIF
SLC4A8
CDH19
ACACB
ACTN2
CXCL2
MYNN
CASS4
AGO1
NFKBIA
PPP1R16B
UBE2W
RNF32
PRUNE2
DOCK8
YWHAE
ZBTB16
DUSP16
SLC17A2
SEC24A
HRH2
IL1A
CCL20
PAPOLG
KDM3A
TNR
PAPPA2
CD58
KMO
ST6GALNAC5
TMED5
NRP2
RBM25
DUSP1
MLANA
PRAMEF2
INHBA
KLHL31
PLAGL2
ST3GAL3
OMD
RBM48
TTBK2
TAF4
FMO5
LANCL2
CHRM3
MTNR1B
GDF11
MYC
CPEB2
CYP19A1
ENTPD1
CDK15
MDGA2
ASXL3
CACNA1A
PRDM15
CACNG8
FCRL5
AFF3
CREB5
HTR2C
NCAM1
CDH8
NPAS3
FRMD4A
KCNJ1
KCNMA1
ATP2B2
COX6B2
POLR3K
ELAVL4
ATF3
DAPL1
CXCL1
HCN1
GEM
PDZD8
FBN1
FRS2
PHYHIP
PCDH7
USP47
SYT9
SYNPO2
ZNF24
BNC2
SCAI
ZDHHC24
TCEANC
NSUN3
ZNF804B
MAATS1
SPATA32
DLK1
IKZF1
LRCH3
MRTFB
FAM228A
LIN28B
FAM120AOS
BTBD8
SERTAD1
ZNF627
LRIG2
PRAMEF14
LNP1
XKR4
DNASE1
SH3D21
ANHX
TRMT9B
ZNF345
PRAMEF13
AP003071.5

## Sheet: SARS-CoV-2
Supplementary file 5: Downregulated human target genes of SARS-CoV-2 (Reference) encoded miRNAs.
PHTF2
MYLIP
NFIX
IDS
MYLK
CYBRD1
FRY
NRP1
PRPS2
CTSH
PPARGC1A
PPM1H
LPCAT3
LMNB1
TFCP2L1
EPHA4
C1orf21
SLC35D1
GNA13
TMTC4
RAB30
PLCE1
PRKACB
CAMK2D
GXYLT1
SQSTM1
PGRMC2
TP53INP1
ATP7A
MAF
FLRT2
BACE1
ZNF395
CENPP
TCF4
